# Supplementary material for: First record of Paegniodes Eaton, 1881 (Ephemeroptera, Heptageniidae) from Thailand with description of a new species
Source: Zookeys. 2021 May 10;1036:153–70. doi: 10.3897/zookeys.1036.64880 (PMC8128846; doi:10.3897/zookeys.1036.64880)
Supplement: XML Treatment for Paegniodes sapanensis [file zookeys.1036.64880-treatment1.xml]

<!DOCTYPE tp:taxon-treatment
  PUBLIC "-//TaxonX//DTD Taxonomic Treatment Publishing DTD v0 20100105//EN" "tax-treatment-NSO.dtd">
<tp:taxon-treatment xmlns:tp="http://www.plazi.org/taxpub"><tp:treatment-meta><kwd-group><label>Taxon classification</label><kwd><named-content xmlns:xlink="http://www.w3.org/1999/xlink" content-type="kingdom">Animalia</named-content></kwd><kwd><named-content xmlns:xlink="http://www.w3.org/1999/xlink" content-type="order">Ephemeroptera</named-content></kwd><kwd><named-content xmlns:xlink="http://www.w3.org/1999/xlink" content-type="family">Heptageniidae</named-content></kwd></kwd-group><mixed-citation publication-type="journal"><person-group><name><surname>Boonsoong</surname><given-names>Boonsatien</given-names></name><name><surname>Auychinda</surname><given-names>Chonlakran</given-names></name><name><surname>Sartori</surname><given-names>Michel</given-names></name><name><surname>Khanyom</surname><given-names>Nuttakun</given-names></name></person-group><article-title>First record of <italic><tp:taxon-name><tp:taxon-name-part taxon-name-part-type="genus" reg="Paegniodes">Paegniodes</tp:taxon-name-part></tp:taxon-name></italic> Eaton, 1881 (<tp:taxon-name><tp:taxon-name-part taxon-name-part-type="order">Ephemeroptera</tp:taxon-name-part></tp:taxon-name>, <tp:taxon-name><tp:taxon-name-part taxon-name-part-type="family">Heptageniidae</tp:taxon-name-part></tp:taxon-name>) from Thailand with description of a new species</article-title><source>Zookeys</source><day>10</day><month>5</month><year>2021</year><volume>1036</volume><fpage>153</fpage><lpage>170</lpage><pub-id pub-id-type="doi">10.3897/zookeys.1036.64880</pub-id></mixed-citation></tp:treatment-meta><tp:nomenclature><tp:taxon-name><object-id xmlns:xlink="http://www.w3.org/1999/xlink" content-type="arpha" xlink:type="simple">D9DDD476-96C7-5170-9A01-473ABD0C2E00</object-id>
              <tp:taxon-name-part taxon-name-part-type="genus" reg="Paegniodes">Paegniodes</tp:taxon-name-part>
              <tp:taxon-name-part taxon-name-part-type="species" reg="sapanensis">sapanensis</tp:taxon-name-part>
              <object-id xmlns:xlink="http://www.w3.org/1999/xlink" content-type="zoobank" xlink:type="simple">http://zoobank.org/1C749EC4-356B-4CCD-A22F-9C3AADD603AA</object-id>
            </tp:taxon-name><tp:taxon-authority>Boonsoong, Sartori &amp; Auychinda</tp:taxon-authority><tp:taxon-status xmlns:xlink="http://www.w3.org/1999/xlink" xlink:type="simple">sp. nov.</tp:taxon-status><xref ref-type="fig" rid="F1">Figures 1</xref><xref ref-type="fig" rid="F2">, 2</xref><xref ref-type="fig" rid="F3">, 3</xref><xref ref-type="fig" rid="F4">, 4</xref><xref ref-type="fig" rid="F5">, 5</xref><xref ref-type="fig" rid="F6">, 6</xref><xref ref-type="fig" rid="F7">, 7</xref><xref ref-type="fig" rid="F8">, 8</xref><xref ref-type="fig" rid="F9">, 9</xref><xref ref-type="fig" rid="F10">, 10</xref></tp:nomenclature><tp:treatment-sec sec-type="material" id="SECID0EEOAC"><title>Materials examined.</title><p><bold><italic>Holotype</italic>.</bold> 1 female mature larva in alcohol, deposited in <abbrev xmlns:xlink="http://www.w3.org/1999/xlink" content-type="institution" xlink:title="Zoological Museum at Kasetsart University in Bangkok, Thailand" id="ABBRID0EPOAC" xlink:type="simple">ZMKU</abbrev>, Thailand, Nan province, Bo Kluea district, Sapan waterfall, <named-content xmlns:xlink="http://www.w3.org/1999/xlink" content-type="dwc:verbatimCoordinates" xlink:type="simple"><named-content content-type="geo-json" specific-use="{&#34;type&#34;:&#34;Point&#34;,&#34;coordinates&#34;:[101.198972,19.190500]}" id="NCID0EXOAC" xlink:type="simple">19°11'25.8"N, 101°11'56.3"E</named-content></named-content>, 800 m, 21.III.2020, B. Boonsoong leg.</p><p><bold><italic>Paratypes</italic>.</bold> 3 larvae in ethanol, deposited in <abbrev xmlns:xlink="http://www.w3.org/1999/xlink" content-type="institution" xlink:title="Zoological Museum at Kasetsart University in Bangkok, Thailand" id="ABBRID0EDPAC" xlink:type="simple">ZMKU</abbrev>, same data as holotype; 2 larvae in ethanol, GBIFCH00834844, deposited in <abbrev xmlns:xlink="http://www.w3.org/1999/xlink" content-type="institution" xlink:title="Museum of Zoology in Lausanne, Switzerland" id="ABBRID0EIPAC" xlink:type="simple">MZL</abbrev> same locality as holotype, 26.XI.2019, B. Boonsoong leg.; 1 male subimago (reared from larva), 2 female subimagos (reared from larvae), 2 larvae, all in ethanol, deposited in <abbrev xmlns:xlink="http://www.w3.org/1999/xlink" content-type="institution" xlink:title="Zoological Museum at Kasetsart University in Bangkok, Thailand" id="ABBRID0ENPAC" xlink:type="simple">ZMKU</abbrev>, same locality as holotype, 29.XI.2020, B. Boonsoong leg.</p></tp:treatment-sec><tp:treatment-sec sec-type="description" id="SECID0ESPAC"><title>Description of larva.</title><p>Body length 16.2 mm (holotype) 10.0–13.5 mm (exuvia) 7.2–11.5 mm (immature), caudal filaments ca 1.5× of body length (immature).</p><p>General colouration dark brown with pale markings on tibiae and abdominal tergites.</p><p><bold><italic>Colouration</italic></bold> (Figs <xref ref-type="fig" rid="F1">1</xref>, <xref ref-type="fig" rid="F10">10A–C</xref>). Head, thorax, legs, and abdomen dorsally dark brown. Head, thorax, legs, and abdomen ventrally whitish. Caudal filaments brown.</p><fig id="F1" position="float" orientation="portrait"><object-id xmlns:xlink="http://www.w3.org/1999/xlink" content-type="doi" xlink:type="simple">10.3897/zookeys.1036.64880.figure1</object-id><object-id xmlns:xlink="http://www.w3.org/1999/xlink" content-type="arpha" xlink:type="simple">A5C3ABDD-1E1E-5F42-BD45-B9F9747317B2</object-id><label>Figure 1.</label><caption><p><italic><tp:taxon-name><tp:taxon-name-part taxon-name-part-type="genus" reg="Paegniodes">Paegniodes</tp:taxon-name-part> <tp:taxon-name-part taxon-name-part-type="species" reg="sapanensis">sapanensis</tp:taxon-name-part></tp:taxon-name></italic> sp. nov., habitus of larva (Holotype).</p></caption><graphic xmlns:xlink="http://www.w3.org/1999/xlink" xlink:href="zookeys-1036-153-g001.jpg" position="float" orientation="portrait" xlink:type="simple" id="oo_541206.jpg"><uri content-type="original_file" xlink:type="simple">https://binary.pensoft.net/fig/541206</uri></graphic></fig><p><bold>Head. <italic>Head capsule</italic>.</bold> Ovoid in shape and flattened, 1.8–2.5 mm in length, 2.5–4.1 mm in width, brown, without distinct markings (Fig. <xref ref-type="fig" rid="F2">2A</xref>); head capsule margins smooth. Compound eyes and base of ocelli black.</p><fig id="F2" position="float" orientation="portrait"><object-id xmlns:xlink="http://www.w3.org/1999/xlink" content-type="doi" xlink:type="simple">10.3897/zookeys.1036.64880.figure2</object-id><object-id xmlns:xlink="http://www.w3.org/1999/xlink" content-type="arpha" xlink:type="simple">B769E11F-4ADE-5BC7-82D3-7E6EE5108FDB</object-id><label>Figure 2.</label><caption><p><italic><tp:taxon-name><tp:taxon-name-part taxon-name-part-type="genus" reg="Paegniodes">Paegniodes</tp:taxon-name-part> <tp:taxon-name-part taxon-name-part-type="species" reg="sapanensis">sapanensis</tp:taxon-name-part></tp:taxon-name></italic> sp. nov., larval morphology <bold>A</bold> head and pronotum <bold>B</bold> labrum <bold>C</bold> left mandible <bold>D</bold> enlargement of left mandible (ventral view) <bold>E</bold> right mandible <bold>F</bold> enlargement of right mandible (ventral view).</p></caption><graphic xmlns:xlink="http://www.w3.org/1999/xlink" xlink:href="zookeys-1036-153-g002.jpg" position="float" orientation="portrait" xlink:type="simple" id="oo_541207.jpg"><uri content-type="original_file" xlink:type="simple">https://binary.pensoft.net/fig/541207</uri></graphic></fig><p><bold><italic>Antenna</italic></bold> (Figs <xref ref-type="fig" rid="F2">2A</xref>, <xref ref-type="fig" rid="F10">10A</xref>). Antennae length slightly longer than head width, scape and pedicel dark brown, flagellum light brown.</p><p><bold><italic>Labrum</italic></bold> (Fig. <xref ref-type="fig" rid="F2">2B</xref>). Triangular, width of labrum 1/3 of head capsule, with median notch on anterior margin, anterior margin with row of long, hair-like setae; dorsal surface with hair-like setae except at notch and nearby area.</p><p><bold><italic>Left mandible</italic></bold> (Fig. <xref ref-type="fig" rid="F2">2C</xref>). Outer and inner incisors acute with serrated margins, row of bristles located near inner incisor, row of fine serrated spines locate on base of outer and inner incisors, margin between inner incisor and mola slightly concave and smooth, one distinct denticle ventrally near mola area, setae present at apex of mola (Fig. <xref ref-type="fig" rid="F2">2D</xref>). Lateral margin without row of setae.</p><p><bold><italic>Right mandible</italic></bold> (Fig. <xref ref-type="fig" rid="F2">2E</xref>). Outer and inner incisors acute with serrated margins, row of bristles located near inner incisor, row of fine serrated spines locate on base of outer and inner incisors, margin between inner incisor and mola slightly concave, tuft of setae locate on inner margin near mola, setae present at apex of mola (Fig. <xref ref-type="fig" rid="F2">2F</xref>). Lateral margin without row of setae.</p><p><bold><italic>Hypopharynx</italic></bold> (Fig. <xref ref-type="fig" rid="F3">3A</xref>). Lingua subequal to superlingua, longer than broad, with medial tuft of long, stout setae. Superlingua distally almost straight, nearly square; each superlingua with notch on anterior margin, lateral margin rounded, with fine, long, simple setae along laterodistal margin.</p><fig id="F3" position="float" orientation="portrait"><object-id xmlns:xlink="http://www.w3.org/1999/xlink" content-type="doi" xlink:type="simple">10.3897/zookeys.1036.64880.figure3</object-id><object-id xmlns:xlink="http://www.w3.org/1999/xlink" content-type="arpha" xlink:type="simple">5CB79A40-5B82-52F0-B833-80B06B09DAA1</object-id><label>Figure 3.</label><caption><p><italic><tp:taxon-name><tp:taxon-name-part taxon-name-part-type="genus" reg="Paegniodes">Paegniodes</tp:taxon-name-part> <tp:taxon-name-part taxon-name-part-type="species" reg="sapanensis">sapanensis</tp:taxon-name-part></tp:taxon-name></italic> sp. nov., larval morphology <bold>A</bold> hypopharynx <bold>B</bold> maxilla <bold>C</bold> labium (ventral view and dorsal view) <bold>D</bold> enlargement of labium (dorsal view).</p></caption><graphic xmlns:xlink="http://www.w3.org/1999/xlink" xlink:href="zookeys-1036-153-g003.jpg" position="float" orientation="portrait" xlink:type="simple" id="oo_541208.jpg"><uri content-type="original_file" xlink:type="simple">https://binary.pensoft.net/fig/541208</uri></graphic></fig><p><bold><italic>Maxilla</italic></bold> (Fig. <xref ref-type="fig" rid="F3">3B</xref>). Crown of galea-lacinia with a row of eight comb-shaped setae, apex of maxilla with three canines; two dentisetae, and one row of long setae on inner margin, with a row of submarginal setae on ventral surface; maxillary palpi two-segmented, apical one 1.6× length of basal segment; ventral surface of segment II with row of dense setae forming brush-like structure, apex of last segment apically lanceolate.</p><p><bold><italic>Labium</italic></bold> (Fig. <xref ref-type="fig" rid="F3">3C</xref>). Labium with U-shaped separation between glossae; shape of glossae conical, inner margin covered with dense setae, outer margin with row of setae; paraglossae moderately expanded laterally, with dense apical setae; basal segment of palp slightly longer than length of apical segment; apical segment slightly pentagonal, apex with broad projection (Fig. <xref ref-type="fig" rid="F3">3D</xref>); with dorsal transverse row of setae apically and setae brush ventrally.</p><p><bold>Thorax. <italic>Foreleg</italic></bold> (Fig. <xref ref-type="fig" rid="F4">4A</xref>) Coxa with well-developed, round dorsal plate; tibia subequal to femur in length, tarsus about ¼ length of tibia; femur with regular row of bristles on outer margin and many scattered, mostly spatulate setae on dorsal surface, ventrally with whitish elongated oval area (Fig. <xref ref-type="fig" rid="F4">4B</xref>); tibia and apex of tarsus pigmented in light yellow; tarsus brown to dark; claw with a submedian denticle and three apical denticles (Fig. <xref ref-type="fig" rid="F4">4C</xref>). <bold><italic>Middle and hind legs</italic></bold> as foreleg but with patellar-tibial (fusion) sutures, apex of tibia with cluster of setae on inner surface, and claw with two or three apical denticles. Mesosternum with a distinct transverse yellow macula (Fig. <xref ref-type="fig" rid="F4">4D</xref>).</p><fig id="F4" position="float" orientation="portrait"><object-id xmlns:xlink="http://www.w3.org/1999/xlink" content-type="doi" xlink:type="simple">10.3897/zookeys.1036.64880.figure4</object-id><object-id xmlns:xlink="http://www.w3.org/1999/xlink" content-type="arpha" xlink:type="simple">3D992558-B1D9-5D09-968F-C668D3EA7147</object-id><label>Figure 4.</label><caption><p><italic><tp:taxon-name><tp:taxon-name-part taxon-name-part-type="genus" reg="Paegniodes">Paegniodes</tp:taxon-name-part> <tp:taxon-name-part taxon-name-part-type="species" reg="sapanensis">sapanensis</tp:taxon-name-part></tp:taxon-name></italic> sp. nov., larval morphology <bold>A</bold> foreleg (dorsal view) <bold>B</bold> foreleg (ventral view) <bold>C</bold> tarsal claw of foreleg <bold>D</bold> sternum.</p></caption><graphic xmlns:xlink="http://www.w3.org/1999/xlink" xlink:href="zookeys-1036-153-g004.jpg" position="float" orientation="portrait" xlink:type="simple" id="oo_541209.jpg"><uri content-type="original_file" xlink:type="simple">https://binary.pensoft.net/fig/541209</uri></graphic></fig><p><bold>Abdomen. <italic>Terga</italic></bold> (Fig. <xref ref-type="fig" rid="F6">6A</xref>). Terga pale brown, each tergum with two submedian pairs of pale dots; mature larva with distinct brown median stripes on terga II–VII, with brown oblique stripes on lateral margin of terga III–VII, posterior margin of each tergum with row of strong and acute denticles, posterolateral projections extended into acute projections.</p><p><bold><italic>Gills</italic></bold> (Fig. <xref ref-type="fig" rid="F5">5</xref>). Gills on abdominal segments I–VII; gill I (Fig. <xref ref-type="fig" rid="F5">5A</xref>) smaller than others, dorsal lamellae 1/4 in length of well-developed fibrilliform portion; gill II–VII similar in shape (Fig. <xref ref-type="fig" rid="F5">5B–G</xref>), lamellae much longer than fibrilliform portion, tracheation clearly visible, proximal half of lamellae margin thickened and sclerotised, gill IV (Fig. <xref ref-type="fig" rid="F5">5D</xref>) relatively larger than others.</p><fig id="F5" position="float" orientation="portrait"><object-id xmlns:xlink="http://www.w3.org/1999/xlink" content-type="doi" xlink:type="simple">10.3897/zookeys.1036.64880.figure5</object-id><object-id xmlns:xlink="http://www.w3.org/1999/xlink" content-type="arpha" xlink:type="simple">CE7D2919-87DD-59A0-B072-9C38D200FE7F</object-id><label>Figure 5.</label><caption><p><italic><tp:taxon-name><tp:taxon-name-part taxon-name-part-type="genus" reg="Paegniodes">Paegniodes</tp:taxon-name-part> <tp:taxon-name-part taxon-name-part-type="species" reg="sapanensis">sapanensis</tp:taxon-name-part></tp:taxon-name></italic> sp. nov., larval morphology <bold>A</bold> gill I <bold>B</bold> gill II <bold>C</bold> gill III <bold>D</bold> gill IV <bold>E</bold> gill V <bold>F</bold> gill VI <bold>G</bold> gill VII.</p></caption><graphic xmlns:xlink="http://www.w3.org/1999/xlink" xlink:href="zookeys-1036-153-g005.jpg" position="float" orientation="portrait" xlink:type="simple" id="oo_541210.jpg"><uri content-type="original_file" xlink:type="simple">https://binary.pensoft.net/fig/541210</uri></graphic></fig><p><bold><italic>Caudal filaments</italic></bold> (Fig. <xref ref-type="fig" rid="F6">6B</xref>). Cerci subequal to paracercus in length, paracercus laterally with long setae on both margins of each segment, similar setae located on inner margins of cerci only.</p><fig id="F6" position="float" orientation="portrait"><object-id xmlns:xlink="http://www.w3.org/1999/xlink" content-type="doi" xlink:type="simple">10.3897/zookeys.1036.64880.figure6</object-id><object-id xmlns:xlink="http://www.w3.org/1999/xlink" content-type="arpha" xlink:type="simple">B9BA9721-16FB-5CB4-8AA0-6168FC1DC6B2</object-id><label>Figure 6.</label><caption><p><italic><tp:taxon-name><tp:taxon-name-part taxon-name-part-type="genus" reg="Paegniodes">Paegniodes</tp:taxon-name-part> <tp:taxon-name-part taxon-name-part-type="species" reg="sapanensis">sapanensis</tp:taxon-name-part></tp:taxon-name></italic> sp. nov., larval morphology <bold>A</bold> terga II–X (dorsal view) <bold>B</bold> cerci and paracercus.</p></caption><graphic xmlns:xlink="http://www.w3.org/1999/xlink" xlink:href="zookeys-1036-153-g006.jpg" position="float" orientation="portrait" xlink:type="simple" id="oo_541211.jpg"><uri content-type="original_file" xlink:type="simple">https://binary.pensoft.net/fig/541211</uri></graphic></fig></tp:treatment-sec><tp:treatment-sec sec-type="description" id="SECID0EYLAE"><title>Diagnostic characters of larval stage.</title><p>The main diagnostic characters are: i) lamellae of gill I ca 1/4 of fibrilliform portion, ii) mandibles without dense hair-like setae on lateral margin, iii) basal segment of maxillary palp without hairlike setae on margins, and iv) apical segment of labial palp slightly pentagonal with broad projection at apex.</p></tp:treatment-sec><tp:treatment-sec sec-type="description" id="SECID0E4LAE"><title>Description of adult stages.</title><p><bold>Male subimago</bold> (in ethanol Fig. <xref ref-type="fig" rid="F7">7</xref>, living Fig. <xref ref-type="fig" rid="F10">10E</xref>)</p><p>Body length 8.5 mm, cerci 17.5 mm, forewing 10.9 mm, hindwing 1.5 mm.</p><p><bold><italic>Colouration</italic></bold> (Fig. <xref ref-type="fig" rid="F7">7</xref>). Head, thorax and abdomen dorsally yellowish brown. Head, thorax, and abdomen ventrally light yellow. Legs yellow. Caudal filaments brownish.</p><fig id="F7" position="float" orientation="portrait"><object-id xmlns:xlink="http://www.w3.org/1999/xlink" content-type="doi" xlink:type="simple">10.3897/zookeys.1036.64880.figure7</object-id><object-id xmlns:xlink="http://www.w3.org/1999/xlink" content-type="arpha" xlink:type="simple">3B948AA8-196A-5A5D-824E-8C96A8428144</object-id><label>Figure 7.</label><caption><p><italic><tp:taxon-name><tp:taxon-name-part taxon-name-part-type="genus" reg="Paegniodes">Paegniodes</tp:taxon-name-part> <tp:taxon-name-part taxon-name-part-type="species" reg="sapanensis">sapanensis</tp:taxon-name-part></tp:taxon-name></italic> sp. nov., male subimago <bold>A</bold> head and thorax (dorsal view) <bold>B</bold> forewing <bold>C</bold> hindwing <bold>D</bold> head and thorax (ventral view) <bold>E</bold> foreleg <bold>F</bold> middle leg <bold>G</bold> hind leg <bold>H</bold> abdomen (dorsal view) <bold>I</bold> abdomen (lateral view) <bold>J</bold> abdomen (ventral view) <bold>K</bold> genitalia (dorsal view) <bold>L</bold> genitalia (ventral view).</p></caption><graphic xmlns:xlink="http://www.w3.org/1999/xlink" xlink:href="zookeys-1036-153-g007.jpg" position="float" orientation="portrait" xlink:type="simple" id="oo_541212.jpg"><uri content-type="original_file" xlink:type="simple">https://binary.pensoft.net/fig/541212</uri></graphic></fig><p><bold><italic>Head</italic></bold> (Fig. <xref ref-type="fig" rid="F7">7A</xref>). Compound eyes separated by 3.0× width of median ocellus. <bold><italic>Thorax</italic></bold> (Fig. <xref ref-type="fig" rid="F7">7A, D</xref>). Pronotum and mesonotum each with pair of dark dots; forewings semitransparent, veins yellowish to brown (Fig. <xref ref-type="fig" rid="F7">7B</xref>); hindwings 0.14 size of forewings (Fig. <xref ref-type="fig" rid="F7">7C</xref>). Legs yellowish to yellowish brown; femora brown with proximal and distal light maculae; tibiae uniformly brown; tibiae slightly shorter than femora. Forelegs (Fig. <xref ref-type="fig" rid="F7">7E</xref>): length of leg segments: femur 2.5 mm; tibia 2.3 mm; tarsus 2.0 mm (tarsal segments in order of decreasing length: 2&gt;3&gt;4&gt;1&gt;5). Midlegs: (Fig. <xref ref-type="fig" rid="F7">7F</xref>) length of leg segments: femur 2.4 mm; tibia 2.1 mm; tarsus 1.2 mm (tarsal segments in order of decreasing length 2&gt;1&gt;5&gt;3&gt;4). Hindlegs (Fig. <xref ref-type="fig" rid="F7">7G</xref>): length of leg segments: femur 2.8 mm; tibia 2.2 mm; tarsus 1.2 mm (tarsal segments in order of decreasing length: 1≥5&gt;2≥3&gt;4). Each leg with two claws; one blunt, and one sharp and hooked.</p><p><bold><italic>Abdomen</italic>.</bold> Dorsally with ornamentation as in Fig. <xref ref-type="fig" rid="F7">7H</xref>, tergum I with transverse dark band, terga II–VII with distinct, reddish median band; laterally with pattern as in Fig. <xref ref-type="fig" rid="F7">7I</xref>, with clearly oblique stripes on terga III–VII but those on terga II and VIII less visible; all sterna predominantly light yellow (Fig. <xref ref-type="fig" rid="F7">7J</xref>). Combined length of two terminal segments of gonopods half the length of basal one (Fig. <xref ref-type="fig" rid="F7">7K, L</xref>). Penis lobes jointed at base, apices separated, each penis lobe apex slightly expanded laterally. Styliger plate with concave posterior margin, but median part convex (Fig. <xref ref-type="fig" rid="F7">7L</xref>). Cerci reddish to brown.</p><p><bold>Female subimago</bold> (in ethanol Fig. <xref ref-type="fig" rid="F8">8</xref>, living Fig. <xref ref-type="fig" rid="F10">10D, F</xref>)</p><p>Body length 12.8 mm, cerci 20.0 mm, forewing 14.4 mm, hindwing 2.6 mm.</p><p><bold><italic>Colouration</italic></bold> (Fig. <xref ref-type="fig" rid="F8">8</xref>). Head, thorax and abdomen dorsally brown. Head, thorax and abdomen ventrally light brown. Legs yellow. Caudal filaments brown.</p><fig id="F8" position="float" orientation="portrait"><object-id xmlns:xlink="http://www.w3.org/1999/xlink" content-type="doi" xlink:type="simple">10.3897/zookeys.1036.64880.figure8</object-id><object-id xmlns:xlink="http://www.w3.org/1999/xlink" content-type="arpha" xlink:type="simple">ED261888-00A5-5925-9646-33FF94E8C81F</object-id><label>Figure 8.</label><caption><p><italic><tp:taxon-name><tp:taxon-name-part taxon-name-part-type="genus" reg="Paegniodes">Paegniodes</tp:taxon-name-part> <tp:taxon-name-part taxon-name-part-type="species" reg="sapanensis">sapanensis</tp:taxon-name-part></tp:taxon-name></italic> sp. nov., female subimago <bold>A</bold> head and thorax (dorsal view) <bold>B</bold> forewing <bold>C</bold> hindwing <bold>D</bold> head and thorax (ventral view) <bold>E</bold> foreleg <bold>F</bold> middle leg <bold>G</bold> hind leg <bold>H</bold> abdomen (dorsal view) <bold>I</bold> abdomen (lateral view) <bold>J</bold> abdomen (ventral view) <bold>K</bold> genitalia (ventral view).</p></caption><graphic xmlns:xlink="http://www.w3.org/1999/xlink" xlink:href="zookeys-1036-153-g008.jpg" position="float" orientation="portrait" xlink:type="simple" id="oo_541213.jpg"><uri content-type="original_file" xlink:type="simple">https://binary.pensoft.net/fig/541213</uri></graphic></fig><p><bold><italic>Head</italic></bold> (Fig. <xref ref-type="fig" rid="F8">8A</xref>). Compound eyes separated by 3.0× width of median ocellus.</p><p><bold><italic>Thorax</italic></bold> (Fig. <xref ref-type="fig" rid="F8">8A, D</xref>). Pronotum and mesonotum each with pair of dark dots, sternum light brown; forewings semitransparent, veins yellowish to brown (Fig. <xref ref-type="fig" rid="F8">8B</xref>); hindwings 0.18 the size of the forewings (Fig. <xref ref-type="fig" rid="F8">8C</xref>). Legs yellowish to yellowish brown; femora brown with proximal and distal light maculae; tibiae uniformly brown; foretibiae equal to femora; tibiae of midleg and hindleg slightly shorter than femora. Forelegs (Fig. <xref ref-type="fig" rid="F8">8E</xref>): length of leg segments: femur 3.1 mm; tibia 3.1 mm; tarsus 1.7 mm (tarsal segments in order of decreasing length: 2&gt;3&gt;5&gt;1&gt;4). Midlegs (Fig. <xref ref-type="fig" rid="F8">8F</xref>): length of leg segments: femur 2.9 mm; tibia 2.7 mm; tarsus 1.4 mm (tarsal segments in order of decreasing length 2&gt;1≥3≥5&gt;4). Hind leg (Fig. <xref ref-type="fig" rid="F8">8G</xref>): length of leg segments: femur 3.5 mm; tibia 3.0 mm; tarsus 1.2 mm (tarsal segments in order of decreasing length: 5&gt;1≥2&gt;3&gt;4). Each leg with two claws; one blunt, and one sharp and hooked.</p><p><bold><italic>Abdomen</italic>.</bold> Dorsally with ornamentation as in Fig. <xref ref-type="fig" rid="F8">8H</xref>, tergum I with dark band, with distinct reddish median band on terga II–VII; laterally with pattern as in Fig. <xref ref-type="fig" rid="F8">8I</xref>, with clearly oblique stripes on terga III–VII but those on terga II and VIII less visible; all sterna predominantly light yellow (Fig. <xref ref-type="fig" rid="F8">8J</xref>); subgenital plate (sternum VII) distally rounded and subanal plate (sternum IX) extended, with shallow median notch (Fig. <xref ref-type="fig" rid="F8">8K</xref>); cerci reddish brown, with tiny setae on surface.</p></tp:treatment-sec><tp:treatment-sec sec-type="description" id="SECID0ERUAE"><title>Description of egg.</title><p>(dissected from female subimago). Length ca 155–175 µm, width ca 80–95 µm; elongate and oval in shape (Fig. <xref ref-type="fig" rid="F9">9A, B</xref>); chorionic surface covered with hexagonal and pentagonal mesh ridges, with 1–4 knob-terminated coiled threads (<abbrev xmlns:xlink="http://www.w3.org/1999/xlink" xlink:title="knob-terminated coiled threads" id="ABBRID0E2UAE" xlink:type="simple">KCTs</abbrev>) in between (Fig. <xref ref-type="fig" rid="F9">9C</xref>); tagenoform micropyle in equatorial area (2 or 3 micropyles clearly visible on the same side) (Fig. <xref ref-type="fig" rid="F9">9D</xref>).</p><fig id="F9" position="float" orientation="portrait"><object-id xmlns:xlink="http://www.w3.org/1999/xlink" content-type="doi" xlink:type="simple">10.3897/zookeys.1036.64880.figure9</object-id><object-id xmlns:xlink="http://www.w3.org/1999/xlink" content-type="arpha" xlink:type="simple">97B11403-8E80-56AF-9F04-1D69198CE12F</object-id><label>Figure 9.</label><caption><p><italic><tp:taxon-name><tp:taxon-name-part taxon-name-part-type="genus" reg="Paegniodes">Paegniodes</tp:taxon-name-part> <tp:taxon-name-part taxon-name-part-type="species" reg="sapanensis">sapanensis</tp:taxon-name-part></tp:taxon-name></italic> sp. nov., scanning electron micrographs of egg (dissected from subimago) <bold>A</bold> eggs <bold>B</bold> general outline <bold>C</bold> chorionic surface <bold>D</bold> micropyle. M = micropyle, <abbrev xmlns:xlink="http://www.w3.org/1999/xlink" xlink:title="knob-terminated coiled threads" id="ABBRID0ECWAE" xlink:type="simple">KCTs</abbrev> = knob-terminated coiled threads.</p></caption><graphic xmlns:xlink="http://www.w3.org/1999/xlink" xlink:href="zookeys-1036-153-g009.jpg" position="float" orientation="portrait" xlink:type="simple" id="oo_541214.jpg"><uri content-type="original_file" xlink:type="simple">https://binary.pensoft.net/fig/541214</uri></graphic></fig></tp:treatment-sec><tp:treatment-sec sec-type="description" id="SECID0ELWAE"><title>Diagnostic characters of imaginal stage.</title><p>The diagnostic characters to distinguish our new species from <italic><tp:taxon-name><tp:taxon-name-part taxon-name-part-type="genus" reg="Paegniodes">P.</tp:taxon-name-part> <tp:taxon-name-part taxon-name-part-type="species" reg="cupulatus">cupulatus</tp:taxon-name-part></tp:taxon-name></italic> are: i) the median stripes on abdominal terga and ii) lateral margins of genital plates slightly concave near apex.</p><fig id="F10" position="float" orientation="portrait"><object-id xmlns:xlink="http://www.w3.org/1999/xlink" content-type="doi" xlink:type="simple">10.3897/zookeys.1036.64880.figure10</object-id><object-id xmlns:xlink="http://www.w3.org/1999/xlink" content-type="arpha" xlink:type="simple">C02DE53D-EA11-57C4-A638-0BB6DBB49721</object-id><label>Figure 10.</label><caption><p><italic><tp:taxon-name><tp:taxon-name-part taxon-name-part-type="genus" reg="Paegniodes">Paegniodes</tp:taxon-name-part> <tp:taxon-name-part taxon-name-part-type="species" reg="sapanensis">sapanensis</tp:taxon-name-part></tp:taxon-name></italic> sp. nov., habitus (live) <bold>A</bold> immature larva <bold>B</bold> male larva <bold>C</bold> female larva <bold>D</bold> closer view of female subimago <bold>E</bold> male subimago <bold>F</bold> female subimago.</p></caption><graphic xmlns:xlink="http://www.w3.org/1999/xlink" xlink:href="zookeys-1036-153-g010.jpg" position="float" orientation="portrait" xlink:type="simple" id="oo_541215.jpg"><uri content-type="original_file" xlink:type="simple">https://binary.pensoft.net/fig/541215</uri></graphic></fig></tp:treatment-sec><tp:treatment-sec sec-type="etymology" id="SECID0EAYAE"><title>Etymology.</title><p>The specific epithet is named for the Sapan waterfall (Bo Kluea district; tourist attraction of Nan province, Thailand), where the holotype is known.</p></tp:treatment-sec><tp:treatment-sec sec-type="distribution" id="SECID0EFYAE"><title>Distribution.</title><p>Nan province.</p></tp:treatment-sec><tp:treatment-sec sec-type="Biological aspects" id="SECID0EKYAE"><title>Biological aspects.</title><p>The specimens were collected from tropical mountain streams (Fig. <xref ref-type="fig" rid="F11">11A</xref>) which are slightly disturbed by tourist activities. The larvae of the new species were found in flowing areas and the littoral zone of the streams, underneath a mostly cobble substrate (Fig. <xref ref-type="fig" rid="F11">11B, C</xref>).</p><fig id="F11" position="float" orientation="portrait"><object-id xmlns:xlink="http://www.w3.org/1999/xlink" content-type="doi" xlink:type="simple">10.3897/zookeys.1036.64880.figure11</object-id><object-id xmlns:xlink="http://www.w3.org/1999/xlink" content-type="arpha" xlink:type="simple">80E6D3AB-3EF7-56CD-B1F1-BB2367C442F1</object-id><label>Figure 11.</label><caption><p>Habitats of larvae of <italic><tp:taxon-name><tp:taxon-name-part taxon-name-part-type="genus" reg="Paegniodes">Paegniodes</tp:taxon-name-part> <tp:taxon-name-part taxon-name-part-type="species" reg="sapanensis">sapanensis</tp:taxon-name-part></tp:taxon-name></italic> sp. nov. <bold>A</bold> tributary of a Sapan stream <bold>B</bold> cobble substrate with bottom sand and gravel <bold>C</bold> stream bank with cobble.</p></caption><graphic xmlns:xlink="http://www.w3.org/1999/xlink" xlink:href="zookeys-1036-153-g011.jpg" position="float" orientation="portrait" xlink:type="simple" id="oo_541216.jpg"><uri content-type="original_file" xlink:type="simple">https://binary.pensoft.net/fig/541216</uri></graphic></fig></tp:treatment-sec><tp:treatment-sec sec-type="Molecular analysis" id="SECID0EWZAE"><title>Molecular analysis.</title><p>Two COI sequences of <italic><tp:taxon-name><tp:taxon-name-part taxon-name-part-type="genus" reg="Paegniodes">Paegniodes</tp:taxon-name-part></tp:taxon-name></italic> were retrieved from <abbrev xmlns:xlink="http://www.w3.org/1999/xlink" xlink:title="Barcode of Life Data System" id="ABBRID0ED1AE" xlink:type="simple">BOLD</abbrev> system and GenBank (Table <xref ref-type="table" rid="T1">1</xref>). One sequence from <abbrev xmlns:xlink="http://www.w3.org/1999/xlink" xlink:title="Barcode of Life Data System" id="ABBRID0EL1AE" xlink:type="simple">BOLD</abbrev> (<ext-link xmlns:xlink="http://www.w3.org/1999/xlink" xlink:type="simple" ext-link-type="uri" xlink:href="http://www.boldsystems.org/index.php/Public_RecordView?processid=THMAY162-12">THMAY162-12</ext-link>) was based on a specimen from the same locality (Namtok Sa Pan) as this study and this specimen was identified as <italic><tp:taxon-name><tp:taxon-name-part taxon-name-part-type="genus" reg="Paegniodes">P.</tp:taxon-name-part> <tp:taxon-name-part taxon-name-part-type="species" reg="dao">dao</tp:taxon-name-part></tp:taxon-name></italic>. However, our Kimura 2-parameter (K2P) analysis revealed that intraspecific genetic divergence of the three sequences is very low (0.03%), and we considered all sequences as belonging to the same species. In addition, the interspecific distances (COI) between the new species and <italic><tp:taxon-name><tp:taxon-name-part taxon-name-part-type="genus" reg="Paegniodes">Paegniodes</tp:taxon-name-part> <tp:taxon-name-part taxon-name-part-type="species" reg="cupulatus">cupulatus</tp:taxon-name-part></tp:taxon-name></italic> ranged from 11.43–11.73%.</p><fig id="F12" position="float" orientation="portrait"><object-id xmlns:xlink="http://www.w3.org/1999/xlink" content-type="doi" xlink:type="simple">10.3897/zookeys.1036.64880.figure12</object-id><object-id xmlns:xlink="http://www.w3.org/1999/xlink" content-type="arpha" xlink:type="simple">14B21F46-F71D-5F24-A048-728147FDD6D9</object-id><label>Figure 12.</label><caption><p>Distribution of the genus <italic><tp:taxon-name><tp:taxon-name-part taxon-name-part-type="genus" reg="Paegniodes">Paegniodes</tp:taxon-name-part></tp:taxon-name></italic> Eaton, 1881.</p></caption><graphic xmlns:xlink="http://www.w3.org/1999/xlink" xlink:href="zookeys-1036-153-g012.jpg" position="float" orientation="portrait" xlink:type="simple" id="oo_541217.jpg"><uri content-type="original_file" xlink:type="simple">https://binary.pensoft.net/fig/541217</uri></graphic></fig></tp:treatment-sec><tp:treatment-sec><!--Section generated to contain objects referenced in tp:taxon-treatment.--><table-wrap id="T1" position="float" orientation="portrait"><label>Table 1.</label><caption><p>Sequenced specimens of the genus <italic><tp:taxon-name><tp:taxon-name-part taxon-name-part-type="genus" reg="Paegniodes">Paegniodes</tp:taxon-name-part></tp:taxon-name></italic> (new sequence indicated in bold).</p></caption><table id="TID0EBTAE" rules="all"><tbody><tr><th rowspan="1" colspan="1">Species</th><th rowspan="1" colspan="1">Locality</th><th rowspan="1" colspan="1">GenBank/<abbrev xmlns:xlink="http://www.w3.org/1999/xlink" xlink:title="Barcode of Life Data System" id="ABBRID0EVFAC" xlink:type="simple">BOLD</abbrev> Accession Number (GenSeq Nomenclature)</th></tr><tr><td rowspan="1" colspan="1">
                <bold><italic><tp:taxon-name><tp:taxon-name-part taxon-name-part-type="genus" reg="Paegniodes">P.</tp:taxon-name-part> <tp:taxon-name-part taxon-name-part-type="species" reg="sapanensis">sapanensis</tp:taxon-name-part></tp:taxon-name></italic> sp. nov.</bold>
              </td><td rowspan="1" colspan="1">
                <bold>Nan, Thailand</bold>
              </td><td rowspan="1" colspan="1" style="color: #152959">
                <bold><ext-link xmlns:xlink="http://www.w3.org/1999/xlink" ext-link-type="gen" xlink:href="MW633481" xlink:type="simple">MW633481</ext-link> (genseq-2 COI)</bold>
              </td></tr><tr><td rowspan="1" colspan="1">
                <bold><italic><tp:taxon-name><tp:taxon-name-part taxon-name-part-type="genus" reg="Paegniodes">P.</tp:taxon-name-part> <tp:taxon-name-part taxon-name-part-type="species" reg="sapanensis">sapanensis</tp:taxon-name-part></tp:taxon-name></italic> sp. nov.</bold>
              </td><td rowspan="1" colspan="1">
                <bold>Nan, Thailand</bold>
              </td><td rowspan="1" colspan="1" style="color: #152959">
                <bold><ext-link xmlns:xlink="http://www.w3.org/1999/xlink" ext-link-type="gen" xlink:href="MW633482" xlink:type="simple">MW633482</ext-link> (genseq-2 COI)</bold>
              </td></tr><tr><td rowspan="1" colspan="1"><italic><tp:taxon-name><tp:taxon-name-part taxon-name-part-type="genus" reg="Paegniodes">P.</tp:taxon-name-part> <tp:taxon-name-part taxon-name-part-type="species" reg="dao">dao</tp:taxon-name-part></tp:taxon-name></italic> (<abbrev xmlns:xlink="http://www.w3.org/1999/xlink" xlink:title="Barcode of Life Data System" id="ABBRID0EVIAC" xlink:type="simple">BOLD</abbrev> identification)</td><td rowspan="1" colspan="1">Nan, Thailand</td><td rowspan="1" colspan="1" style="color: #152959">
                <ext-link xmlns:xlink="http://www.w3.org/1999/xlink" xlink:type="simple" ext-link-type="uri" xlink:href="http://www.boldsystems.org/index.php/Public_RecordView?processid=THMAY162">THMAY162</ext-link>
              </td></tr><tr><td rowspan="1" colspan="1">
                <italic><tp:taxon-name><tp:taxon-name-part taxon-name-part-type="genus" reg="Paegniodes">P.</tp:taxon-name-part> <tp:taxon-name-part taxon-name-part-type="species" reg="cupulatus">cupulatus</tp:taxon-name-part></tp:taxon-name></italic>
              </td><td rowspan="1" colspan="1">China</td><td rowspan="1" colspan="1" style="color: #152959">
                <ext-link xmlns:xlink="http://www.w3.org/1999/xlink" xlink:type="simple" ext-link-type="uri" xlink:href="http://www.boldsystems.org/index.php/Public_RecordView?processid=GBMH11533">GBMH11533</ext-link>
              </td></tr></tbody></table></table-wrap></tp:treatment-sec></tp:taxon-treatment>
